# Supplementary material for: Role of Inflammatory Cytokines in Rheumatoid Arthritis and Development of Atherosclerosis: A Review
Source: Medicina (Kaunas). 2023 Aug 26;59(9):1550. doi: 10.3390/medicina59091550 (PMC10534747; doi:10.3390/medicina59091550)
Supplement: Supplementary file 1 [file medicina-59-01550-s001.zip]

Archive with 1 entries (1 files):
- medicina-2562302-supplementary.pdf
